# Supplementary material for: Etiologies and Resistance Profiles of Bacterial Community-Acquired Pneumonia in Cambodian and Neighboring Countries’ Health Care Settings: A Systematic Review (1995 to 2012)
Source: PLoS One. 2014 Mar 13;9(3):e89637. doi: 10.1371/journal.pone.0089637 (PMC3953073; doi:10.1371/journal.pone.0089637)
Supplement: Table S1 — Most frequent pathogens isolated in patients with CAP, in Cambodia and neighboring countries, a review of published and unpublished data. Notes: #: L. pneumophila and L. longbeachae were only tested on 554 severe CAP. $ : including 48 patients HIV+ and 15 diabetics. a: S. pneumoniae+H. influenza. c: H. influenzae+M. pneumonia. (XLSX) [file pone.0089637.s001.xlsx]

## Sheet: Etiologies suppl. table 1
Supplemental table S1: Most frequent pathogens isolated in patients with CAP, in Cambodia and neighboring countries, a review of published and unpublished data
Published literature, n=15 manuscripts
#	First author,	Health care	Health facility (n)	Country	Date	Case definition	Age	Laboratory diagnostic	Population	First 5 causes	% or n
	publication date	complexity			(duration in months)			test, samples	tested (n)	of CAP
1	Tran 1998	3rd-tier	Pediatric hospital (1)	Vietnam	1995 - 1996 (18)	WHO criteria for ARI	< 5 years	- cultures: blood, - antigen tests: serum, urine, pleural fluid	inpatients cases, bacteriemic (213)	S. pneumoniae H. influenzae others	92.5% 1.0% 6.6%
2	Reechaipichitkul 2002	3rd-tier	University Hospital (1)	Thailand	1999 - 2000 (24)	Fever + cough for ≤ 14 d + abnormal infiltration on CXR	≥15 years	- cultures: blood, sputum, pleural fluid, - passive hemagglutination test	inpatients cases with positive bacterial test (120)	S. pneumoniae K. pneumoniae B. pseudomallei H. influenzae M. pneumoniae	23.1% 19.2% 15.4% 11.5% 6.2%
3	Reechaipichitkul 2005	3rd-tier	University Hospital (1)	Thailand	2001 - 2002 (24)	Fever + cough for ≤ 14 d + abnormal infiltration on CXR	≥15 years	- cultures: blood, sputum, - serologies: paired sera	inpatients cases (254)	S. pneumoniae B. pseudomallei K. pneumoniae C. pneumoniae H. influenzae H.influenzae M.pneumoniae	11.4% 11.0% 10.2% 8.7% 4.3%
4	Lochindarat	3rd-tier	General hospital (3)	Thailand	2001 - 2002 (24)	abnormal infiltration on CXR + at least 3 signs (respiratory signs or fever)	24 months to 15 years	- antigen tests: serum, urine, pleural fluid - quantitative bacterial cultures: sputum, nasopharyngeal aspirates and swabs	in- and out-patients (245)	M. pneumoniae C. pneumoniae	13.9% 1.6%
5	Anh 2007	3rd-tier	Tertiary hospital (2)	Vietnam	2001 - 2002 (24)	Acute LRI + fever	< 5 years	- quantitative bacterial cultures: nasopharyngeal aspirates	inpatients cases (91)	H. influenzae S. pneumoniae Moraxella catarhalis	26.3% 19.8% 7.7%
6	Song 2008	3rd-tier	Tertiary hospital (14) in 8 Asian countries incl.Vietnam	Vietnam	2002 - 2004 (24)	CXR signs + fever + at least 2 respiratory signs	≥ 16 years	- cultures: sputum, blood, pleural fluid - serologies: paired sera,	inpatients cases with positive bacterial tests (349)	S. pneumoniae K. pneumoniae H. influenzae C. pneumoniae M. pneumoniae	29.2% 15.4% 15.1% 14.4% 11.0%
7	Reechaipichitkul 2005	3rd-tier	University Hospital (1)	Thailand	2002 - 2003 (12)	Fever + new respiratory signs + new CXR signs	≥ 18 years	- cultures: blood, sputum - S. pneumoniae antigen tests: urines - serologies: paired sera	outpatients cases (44)	Atypical pathogens* H. influenzae S. pneumoniae H. parainfluenzae K. pneumoniae (multi bacteria)	31.8% 31.8% 27.3% 27.3% 9.1% (50.0%)
8	Samransamruajkit 2008	3rd-tier	Pediatric hospital (1)	Thailand	2005 - 2006 (12)	Fever + respiratory distress + CXR abnormalities	1 month to 15 years	- gel particle agglutination, microimmunofluoresence, tests for atypical pathogens: paired sera	inpatients cases with evidence of atypical pathogen (52)	M. pneumoniae C. pneumoniae	25.0% 15.4%
9	Vu, 2011	3rd-tier	Pediatric hospital (1)	Vietnam	2007 - 2008 (15)	Respiratory signs + CXR abnormalities	≤ 5 years	- PCR: naso-pharyngeal swabs ( S. pneumoniae, H. influenzae, Moraxella catarrhalis only)	out- and in-patients cases, (274)	H. influenzae S. pneumoniae M. catarrhalis Sp + Hi a Sp + Mc b Hi + Mc c All three	50.0% 38.7% 28.1% 13.9% 3.7% 6.6% 8.4%
10	Wattanathum 2003	2nd-tier	General hospital (3)	Thailand	1998 - 2001 (32)	CXR-confirmed pneumonia + at least 1 clinical sign or at least 2 minor criteria	≥ 15 years	- cultures: sputum, blood, pleural fluid - antigen tests: urine - serologies: paired sera	outpatients cases (74) inpatient cases (105)	outpatients: C. pneumoniae M. pneumoniae S. pneumoniae inpatients: S. pneumoniae C. pneumoniae	36.7% 29.6% 13.3% 22.4% 16.3%
11	Olsen 2006	2nd-tier	Provincial hospital (1), community hospital (6) military hospital (1)	Thailand	2002 - 2003 (12)	CXR-confirmed pneumonia	≥ 16 years	- cultures: sputum	inpatients cases with positive sputum culture (65)	K. pneumoniae Burkhloderia spp. S. aureus	35.5% 7.7% 1.5%
12	Phares 2007	2nd-tier	Provincial (1) community hospitals (6) military hospital (1)	Thailand	2003 - 2004 (12)	Local residents + signs of infection + respiratory signs	all ages	- serologies: paired sera - PCR: nasopharyngeal swabs, urine - antigen tests: urine	inpatients cases, with evidence of atypical pathogen# (755)	L. longbeachae M. pneumoniae C. pneumoniae	5.0% (20/397) 3.6% (27/755) 2.4% (14/568)
13	Olsen 2010	2nd-tier	Provincial hospital (2) community hospital (16) military hospital (2)	Thailand	2003 - 2005 (30)	Measured or reported fever + lower respiratory tract disease	all ages	- PCR, RT-PCR, ELISA, cultures : nasopharyngeal swabs, paired sera (testings for 7 bacteria and 14 virus)	inpatients cases (1730)	C. pneumoniae C. burnetti L. pneumophilla	13.4% 43.1% 10.2%
14	Prapasiri 2008	2nd-tier	Provincial hospital (2) district hospital (10) military hospital (1)	Thailand	2004 - 2006 (36)	Fever or blood signs of infection + respiratory symptoms + CXR signs	all ages	-cultures: blood	inpatients cases, bacteriemic (82)	B. pseudomallei S. pneumoniae E. coli Acinetobacter species K.pneumoniae	24.0% 17.0% 20.0% 8.7% 2.2%
15	Hara 2011	2nd-tier	Community hospital (1)	Thailand	2006 - 2008 (24?)	Fever or blood signs of infection + respiratory symptoms + CXR signs	≥ 16 years	- cultures: blood, sputum - RT-PCR: nasopharyngeal swabs	inpatients cases (119)	H. influenzae K. pneumoniae P. aeruginosa A. baumanii S. aureus	n=9 n=9 n=8 n=5 n=5
Unpublished data available in Cambodia, n=5 sources
#	Agency	Health care	Health facility (n)	Country	Date	Case definition	Age target	Laboratory diagnostic tests, samples	Population tested (n)	First 5 causes of CAP	n (%)
		complexity			(duration in months)		(median, IQR)
16	AHC	3rd / 2nd-tier	NGO Referral hospital, (1)	Cambodia	2007 - 2011 (55)	Signs and symptoms of LRI or respiratory complication of underlying infectious disease	<16 years (17 months, 4 - 60 months)	- cultures: blood,	inpatient cases, bacteriemic (155)	S. pneumoniae S. aureus H. influenzae K. pneumoniae B. pseudomallei	43 (27.7%) 27 (17.4%) 14 (9.0%) 9 (5.8%) 6 (3.9%)
17	NIPH / US-CDC	3rd / 2nd-tier	General hospitals, (3)	Cambodia	2010 - 2012 (36)	Severe LRI signs and symptoms	all ages (53 years, 32 - 65 years)	- cultures: blood, sputum, pleural fluid	inpatient cases, with positive culture (164)	P. aeruginosa K. pneumoniae S. pneumoniae E. coli A. baumanii	30 (18.3%) 12 (7.3%) 10 (6.1%) 22 (13.4%) 14 (8.5%)
18	SHCH	3rd / 2nd-tier	NGO Referral hospital, (1)	Cambodia	2007 - 2010 (42)	Systemic inflammatory response syndrom + respiratory signs	adults	- cultures: blood	inpatient cases, bacteriemic$ (155)	E. coli B. pseudomallei Salmonella Choleraesuis S. aureus Enterobacter species	33 (21.3%) 23 (14.8%) 20 (12.9%) 18 (11.6%) 9 (5.8%)
19	IPC	2nd-tier	Provincial hospital, (2)	Cambodia	2007 - 2010 (39)	CXR-confirmed CAP	≥ 5 years (53 years, 38 - 65 years)	- cultures: blood, sputum	inpatient cases (905)	H. influenzae K. pneumoniae B. pseudomallei S. pneumoniae P. aeruginosa	52 (5.7%) 28 (3.1%) 25 (2.8%) 22 (2.4%) 19 (2.1%)
20	NAMRU-2	Primary level	Health centers in 7 provinces,	Cambodia	2007 - 2012 (58)	fever >38oC lasting over 24 hours + respiratory pathogens identified in cultures	all ages 50.5 years, 27 - 61 years)	- cultures: sputum	outpatient cases with evidence of respiratory bacteria (42)	S. pneumoniae H. influenzae P. aeruginosa K. pneumoniae E. coli	16 (30.8%) 14 (26.9%) 4 (7.7%) 4 (7.7%) 2 (3.8%)
Notes:
	#: L. pneumophila and L. longbeachae were only tested on 554 severe CAP
	$ : including 48 patients HIV+ and 15 diabetics
	a: S. pneumoniae + H. influenzae
	b: S. pneumoniae + M. pneumoniae
	c: H. influenzae + M. pneumoniae
